# Supplementary material for: Use of the test-negative design to estimate the protective effect of a scalar immune measure: a simulation analysis
Source: Am J Epidemiol. 2026 Mar 4;195(5):1388–96. doi: 10.1093/aje/kwag036 (PMC13149011; doi:10.1093/aje/kwag036)
Supplement: Web_Material_kwag036 [file web_material_kwag036.zip]

Archive with 1 entries (1 files):
- supplementary_data.docx
